# Supplementary material for: Drebrin controls scar formation and astrocyte reactivity upon traumatic brain injury by regulating membrane trafficking
Source: Nat Commun. 2021 Mar 5;12:1490. doi: 10.1038/s41467-021-21662-x (PMC7935889; doi:10.1038/s41467-021-21662-x)
Supplement: Supplementary file 12 — Source Data [file 41467_2021_21662_MOESM12_ESM.xlsx]

## Sheet: fig1b
Figure 1B
Data
Dbn/Tubulin
	no injury	1h	4h	16h	24h
exp1	1	1.35003	0.94763	2.80143	3.05737
exp2	1	1.8219	2.06135	2.58874	3.24683
exp3	1	1.77874	2.03199	2.64507	3.2764
Statistics
ANOVA						Multiple comparisons:
Table Analyzed	Data 1					Number of families	1
Data sets analyzed	A : no injury	B : 1h	C : 4h	D : 16h	E : 24h	Number of comparisons per family	4
						Alpha	0.05
ANOVA summary
F	23.39					Dunnett's multiple comparisons test	Mean Diff,	95,00% CI of diff,	Significant?	Summary	Adjusted P Value	A-?
P value	<0,0001
P value summary	****					no injury vs. 1h	-0.6502	-1,394 to 0,09399	No	ns	0.0904	B	1h
Significant diff. among means (P < 0.05)?	Yes					no injury vs. 4h	-0.6803	-1,425 to 0,06389	No	ns	0.0749	C	4h
R square	0.9034					no injury vs. 16h	-1.678	-2,423 to -0,9342	Yes	***	0.0003	D	16h
						no injury vs. 24h	-2.194	-2,938 to -1,449	Yes	****	0.0001	E	24h
Brown-Forsythe test
F (DFn, DFd)	0,6813 (4, 10)
P value	0.6206					Test details	Mean 1	Mean 2	Mean Diff,	SE of diff,	n1	n2	q	DF
P value summary	ns
Are SDs significantly different (P < 0.05)?	No					no injury vs. 1h	1	1.65	-0.6502	0.2575	3	3	2.525	10
						no injury vs. 4h	1	1.68	-0.6803	0.2575	3	3	2.642	10
Bartlett's test						no injury vs. 16h	1	2.678	-1.678	0.2575	3	3	6.519	10
Bartlett's statistic (corrected)						no injury vs. 24h	1	3.194	-2.194	0.2575	3	3	8.52	10
P value
P value summary
Are SDs significantly different (P < 0.05)?
ANOVA table	SS	DF	MS	F (DFn, DFd)	P value
Treatment (between columns)	9.303	4	2.326	F (4, 10) = 23,39	P<0,0001
Residual (within columns)	0.9943	10	0.09943
Total	10.3	14
Data summary
Number of treatments (columns)	5
Number of values (total)	15

## Sheet: fig2a
Figure 2a
Data
% polarizing cells
	WT	DBN-/-
animal1	0.525105	0.0798122
animal2	0.485849	0.21282
animal3	0.384146	0.145
animal4	0.418519
Statistics
Table Analyzed	Data 1
Column A	WT
vs.	vs,
Column B	Dbn-/-
Unpaired t test
P value	0.0016
P value summary	**
Significantly different (P < 0.05)?	Yes
One- or two-tailed P value?	Two-tailed
t, df	t=6,205 df=5
How big is the difference?
Mean ± SEM of column A	0,4534 ± 0,03189, n=4
Mean ± SEM of column B	0,1459 ± 0,0384, n=3
Difference between means	0,3075 ± 0,04956
95% confidence interval	0,1801 to 0,4349
R squared (eta squared)	0.8851
F test to compare variances
F, DFn, Dfd	1,087, 2, 3
P value	0.883
P value summary	ns
Significantly different (P < 0.05)?	No

## Sheet: fig2b
Figure 2b
Data			Statistics
Cell Body Volume WT Stab	Cell Body Volume DBN-/- Stab		Table Analyzed	Data 1
431.76	433.81
439.46	730.56		Column C	Cell Body Volume DBN-/- Stab
444.94	678.56		vs.	vs,
449.51	440.16		Column A	Cell Body Volume WT Stab
458.61	427.76
458.92	714.88		Unpaired t test with Welch's correction
463.16	508.91		P value	2.05637e-07
476.7	196.45		P value summary	****
478.18	419.55		Significantly different (P < 0.05)?	Yes
480.49	477.64		One- or two-tailed P value?	Two-tailed
483.48	437.28		Welch-corrected t, df	t=5,381 df=201
486	306.58
491.57	715.6		How big is the difference?
495.47	347.97		Mean ± SEM of column A	363,9 ± 14,05, n=145
512.48	472.72		Mean ± SEM of column C	511,5 ± 23,57, n=122
518.18	605.7		Difference between means	147,6 ± 27,44
522.98	473.44		95% confidence interval	93,53 to 201,7
527.34	452.19		R squared (eta squared)	0.1259
530.43	331.85
534.59	457.52		F test to compare variances
542.08	138.95		F, DFn, Dfd	2,367, 121, 144
547.92	90.54		P value	8.54515e-07
551.44	199.06		P value summary	****
551.76	283.79		Significantly different (P < 0.05)?	Yes
552.11	313.61
553.74	640.98
563	259.67
577.59	398.48
591.69	491.55
602.61	222.38
607.66	104.17
619.04	504.95
638.07	385.17
658.69	302.27
669.18	533.83
675.14	127.32
686.31	537.58
700.54	367.56
714.42	497.93
784.21	705.18
983.13	118.12
80.5	264.59
82.75	348.09
83.6	198.08
84.41	431.34
91.93	615.89
100.76	1020.01
107.19	552.67
117.11	640.9
121.18	707.79
121.65	1071.62
123.68	436.62
131.98	411.48
137.01	885.66
141.22	485.4
141.26	363.45
152.9	222.23
155.81	353.19
161.2	332.11
169.62	487.58
170.91	377.32
174.44	546.2
174.45	540.49
176.16	342.68
179.64	261.13
192.38	251.12
192.74	326.53
193.61	349.24
194.79	310.41
198.48	361.04
204.94	666.81
207.65	414.05
208.83	415.91
217.47	713.19
219.82	583.18
228.26	1023.2
232.96	1178.16
233.97	584.81
236.88	855.98
243.09	1264.93
244.08	870.6
245.49	847.07
246.71	751.11
249.23	753.2
251.49	826.52
252.82	1047.13
259.78	510.48
263.44	703.32
265.52	887.03
267.73	412.95
276.61	249.96
279.75	275.53
286.63	498.73
286.68	630.81
293.1	318.58
297.33	1065.32
312.29	506.41
312.7	510.42
312.99	416.96
313.19	625.32
316.21	713.96
317.18	1060.49
319.92	245.19
327.15	294.99
328.75	257.04
329.58	349.3
334.15	400.97
336.45	326.33
341.56	564.12
351.05	506.49
355.74	1060.96
355.78	386.91
357.53	772.86
358.47	413.93
358.82	1420.87
359.21	685.63
360.06	668.77
360.35	353.52
365.73	297.47
366.74	171.94
372.33	461.67
384.2	234.35
394.04
394.36
395.48
398.02
401.77
412.8
413.64
414.2
414.3
415.41
419.24
426.87
427.59
431.55
432.63
437.45
442.66
448.46
459.55
492.46
522.17
523.17
625.32

## Sheet: fig2c
Figure 2C
Data
% cells with NeuN translocation
WT	DBN-/-
0	29
0.33	48
2.2	49
Statistics
Table Analyzed	Data 1
Column B	KO
vs.	vs,
Column A	WT
Unpaired t test with Welch's correction
P value	0.0231
P value summary	*
Significantly different (P < 0.05)?	Yes
One- or two-tailed P value?	Two-tailed
Welch-corrected t, df	t=6,291 df=2,044
How big is the difference?
Mean ± SEM of column A	0,8433 ± 0,685, n=3
Mean ± SEM of column B	42 ± 6,506, n=3
Difference between means	41,16 ± 6,542
95% confidence interval	13,58 to 68,73
R squared (eta squared)	0.9509
F test to compare variances
F, DFn, Dfd	90,22, 2, 2
P value	0.0219
P value summary	*
Significantly different (P < 0.05)?	Yes

## Sheet: fig2d
Figure 2D
Data
% cells Sox9
	animal1	animal2	animal3	animal4	animal5
cytoplasmic
WT	0	0	0	0
Dbn-/-	96.2441	92.7536	100	93.6441	95.3935
	animal1	animal2	animal3	animal4	animal5
nuclear
WT	100	100	100	100
Dbn-/-	3.75587	7.24638	0	6.35593	4.60653

## Sheet: fig2e
Figure 2e
Data
# animals with GFAP+ astrocytic scar
scar yes=1; scar no=0
animal nr	WT	DBN-/-
1	1	0
2	1	0
3	1	0
4	1	0
5	1	0
6	1	0
7	1	0
8	1	0
9	1	0
10	1	0
11	1	0
12		0
13		0
Data
# Neun+ cells
WT	DBN-/-	CamKIICre+/cre
786	19	488
858	381	871
311	71	473
639	480	625
	76	709
		770
Statistics
ANOVA						Multiple comparisons
Table Analyzed	Data 2					Number of families	1
Data sets analyzed	A-C					Number of comparisons per family	2
						Alpha	0.05
ANOVA summary
F	8.397					Dunnett's multiple comparisons test	Mean Diff,	95,00% CI of diff,	Significant?	Summary	Adjusted P Value	A-?
P value	0.0052					wt vs. ko	443.1	110,2 to 776,0	Yes	*	0.0112	B	ko
P value summary	**					wt vs. ckc	-7.5	-327,8 to 312,8	No	ns	0.9974	C	ckc
Significant diff. among means (P < 0.05)?	Yes
R square	0.5832					Test details	Mean 1	Mean 2	Mean Diff,	SE of diff,	n1	n2	q	DF
						wt vs. ko	648.5	205.4	443.1	133.8	4	5	3.312	12
Brown-Forsythe test						wt vs. ckc	648.5	656	-7.5	128.7	4	6	0.05826	12
F (DFn, DFd)	0,1329 (2, 12)
P value	0.8768
P value summary	ns
Are SDs significantly different (P < 0.05)?	No
Bartlett's test
Bartlett's statistic (corrected)	0.6761
P value	0.7132
P value summary	ns
Are SDs significantly different (P < 0.05)?	No
ANOVA table	SS	DF	MS	F (DFn, DFd)	P value
Treatment (between columns)	667954	2	333977	F (2, 12) = 8,397	P=0,0052
Residual (within columns)	477290	12	39774
Total	1145244	14
Data summary
Number of treatments (columns)	3
Number of values (total)	15

## Sheet: fig3b
Figure 3b
Data
Rab8/Tubulin
	WT no injury	WT injury	DBN-/- no injury	DBN-/- injury
exp1	2.15915	1.71871	2.04702	1.65874
exp2	2.16783	2.29965	2.55068	1.83245
exp3	3.28385	2.05769	1.07086	0.448382
exp4	2.04821	2.10719	3.06894	4.60994
exp5	2.0358	1.56106	2.01484	1.58704
exp6	2.98949	2.1044	2.77581	5.60827
Statistics
Normality test
Bartlett's test
Bartlett's statistic (corrected)	17.99
P value	0.0004
P value summary	***
Are SDs significantly different (P < 0.05)?	Yes
Kruskal-Wallis test		Multiple comparions
P value	0.6048	Number of families	1
Exact or approximate P value?	Approximate	Number of comparisons per family	6
P value summary	ns	Alpha	0.05
Do the medians vary signif. (P < 0.05)?	No
Number of groups	4	Dunn's multiple comparisons test	Mean rank diff,	Significant?	Summary
Kruskal-Wallis statistic	1.847
		WT no injury vs. WT injury	4.667	No	ns		A-B
Data summary		WT no injury vs. DBN-/- no injury	2.5	No	ns		A-C
Number of treatments (columns)	4	WT no injury vs. DBN-/- injury	4.833	No	ns		A-D
Number of values (total)	24	WT injury vs. DBN-/- no injury	-2.167	No	ns		B-C
		WT injury vs. DBN-/- injury	0.1667	No	ns		B-D
		DBN-/- no injury vs. DBN-/- injury	2.333	No	ns		C-D
		Test details	Mean rank 1	Mean rank 2	Mean rank diff,	n1	n2
		WT no injury vs. WT injury	15.5	10.83	4.667	6	6
		WT no injury vs. DBN-/- no injury	15.5	13	2.5	6	6
		WT no injury vs. DBN-/- injury	15.5	10.67	4.833	6	6
		WT injury vs. DBN-/- no injury	10.83	13	-2.167	6	6
		WT injury vs. DBN-/- injury	10.83	10.67	0.1667	6	6
		DBN-/- no injury vs. DBN-/- injury	13	10.67	2.333	6	6

## Sheet: fig3c
Figure 3c
data
GTP-Rab8 Pulldown normalized to Input (fig 3b)
	WT no injury	WT injury	DBN-/- no injury	DBN-/- injury
exp1	1.45466	0.892664	0.250134	0.0692153
exp2	0.822008	0.402063	0.590564	0.825227
exp3	1.10006	3.37281	6.1034	*
exp4	0.850868	0.6998	0.398033	0.330776
exp5	0.704393	1.08844	0.82377	1.44089
exp6	0.412661	0.701891	0.524748	0.238387
* exp3 DBN-/- injury value was not measurable in this lane due to westernblotting artifact.
Statistics
Bartlett's test
Bartlett's statistic (corrected)	15.56
P value	0.0014
P value summary	**
Are SDs significantly different (P < 0.05)?	Yes
Kruskal-Wallis test			Multiple comparisons
P value	0.3589		Number of families	1
Exact or approximate P value?	Approximate		Number of comparisons per family	3
P value summary	ns		Alpha	0.05
Do the medians vary signif. (P < 0.05)?	No
Number of groups	4		Dunn's multiple comparisons test	Mean rank diff,	Significant?	Summary	Adjusted P Value	A-?
Kruskal-Wallis statistic	3.22
			WT no injury vs. WT injury	0.6667	No	ns	>0,9999	B	WT injury
Data summary			WT no injury vs. DBN-/- no injury	4.333	No	ns	0.8054	C	DBN-/- no injury
Number of treatments (columns)	4		WT no injury vs. DBN-/- injury	6.267	No	ns	0.3811	D	DBN-/- injury
Number of values (total)	23
			Test details	Mean rank 1	Mean rank 2	Mean rank diff,	n1	n2
			WT no injury vs. WT injury	14.67	14	0.6667	6	6
			WT no injury vs. DBN-/- no injury	14.67	10.33	4.333	6	6
			WT no injury vs. DBN-/- injury	14.67	8.4	6.267	6	5

## Sheet: fig3e
figure 3e				Figure 3e
Data
Before injury
Rab8-Tubule number after injury																																	MEAN	SD	N
WT
minutes	cell1	cell2	cell3	cell4	cell5	cell6	cell7	cell8	cell9																								WT
2	66	166	140	51	376	122	412	18	193																								171.556	46.0688	9
4	26	155	120	16	360	135	466	12	98																								154.222	52.708	9
6	16	183	146	21	271	148	461	10	94																								150	48.5632	9
8	17	167	176	17	251	145	491	23	99																								154	50.199	9
10	23	165	172	17	280	147	438	13	84																								148.778	46.7695	9
12	26	147	145	21	243	130	519	14	69																								146	52.9903	9
14	16	145	159	18	209	123	519	13	82																								142.667	52.5418	9
16	18	146	136	17	379	132	478	16	168																								165.556	54.2341	9
18	26	145	131	18	345	143	425	13	148																								154.889	47.9356	9
20	24	147	153	13	328	125	367	12	153																								146.889	42.9837	9
22	21	133	101	18	343	118	455	19	128																								148.444	50.7822	9
24	21	140	89	19	366	140	418	15	121																								147.667	49.3317	9
26	19	137	130	13	364	150	474	20	101																								156.444	53.5151	9
28	27	143	136	20	311	162	376	15	111																								144.556	42.3107	9
30	24	138	130	16	332	163	451	14	104																								152.444	49.837	9
DBN-/-
minutes	cell1	cell2	cell3	cell4	cell5	cell6	cell7	cell8	cell9	cell10																							KO
2	3	23		28	47	71	179	499	208	27																							120.556	53.0728	9
4	50	4	158	30	42	79	168	509	161	43																							124.4	46.7507	10
6	45	4	168	32	37	79	179	494	173	45																							125.6	45.8471	10
8	16	6	156	25	39	79	188	514	161	42																							122.6	48.2968	10
10	2	8	151	29	44	99	167	500	160	48																							120.8	46.5849	10
12	25	15	161	24	33	90	170	498	140	52																							120.8	45.9248	10
14	3	4	160	20	25	75	169	504	129	37																							112.6	47.851	10
16	2	3	152	27	41	89	159	517	193	31																							121.4	49.0859	10
18	38	2	134	30	43	82	175	501	200	26																							123.1	47.0984	10
20	32	3	145	34	49	72	169	530	197	26																							125.7	49.6365	10
22	35	3	148	18	42	75	177	516	207	37																							125.8	48.8077	10
24	46	4	141	29	45	95	163	488	187	44																							124.2	44.8783	10
26	31	2	139	22	37	78	172	525	181	40																							122.7	49.1302	10
28	53	2	171	19	38	80	168	547	174	34																							128.6	50.9623	10
30	12	2	130	18	27	68	171	536	169	54																							118.7	50.5352	10
After injury
Rab8-Tubule number after injury																																	MEAN	SD	N
WT
minutes	cell1	cell2	cell3	cell4	cell5	cell6	cell7	cell8	cell9	cell10	cell11	cell12	cell13	cell14	cell15	cell16	cell17	cell18	cell19	cell20	cell21	cell22	cell23	cell24	cell25	cell26	cell27	cell28					WT
2	166	185	167	59	254	492	1046	771	828	885	186	785	299	344	537	141	725	156	253	522	754	252	751	159	255	311	327	218					422.429	53.3454	28
4	148	187	157	46	249	449	1068	703	918	970	175	770	290	378	590	206	759	216	247	580	754	228	849	174	250	392	323	255					440.393	55.7951	28
6	182	194	148	62	272	465	1064	764	923	1092	150	772	310	354	586	188	751	167	217	521	695	245	864	191	289	390	321	255					444	57.3427	28
8	133	164	144	67	259	494	1028	712	968	1004	165	773	283	375	567	179	728	187	218	571	711	227	911	174	286	382	340	213					437.964	57.0713	28
10	159	175	141	61	262	485	1014	753	993	1050	159	783	314	357	590	182	745	181	252	592	635	262	859	167	265	406	322	248					443.286	56.9316	28
12	155	160	142	51	245	517	1025	813	1037	1046	167	746	306	346	557	183	690	180	252	555	699	230	905	158	257	402	317	251					442.571	58.5833	28
14	136	164	149	51	261	524	1106	756	1052	1012	167	840	301	329	591	201	687	169	241	538	706	250	879	165	243	418	336	237					446.75	59.5821	28
16	142	136	136	55	260	457	941	724	834	903	171	806	282	344	611	137	687	179	263	580	724	223	850	161	268	333	348	253					421.714	53.2813	28
18	142	150	131	60	255	444	971	749	908	961	188	761	281	359	499	132	668	177	258	571	755	235	759	146	270	341	334	223					418.857	53.9088	28
20	152	165	142	55	255	418	1023	734	876	970	184	803	256	388	513	153	736	207	262	534	687	226	750	160	255	352	300	236					421.143	54.0202	28
22	140	155	150	53	267	437	1046	718	919	992	176	791	304	376	552	187	695	184	240	589	818	256	833	156	231	311	303	224					432.25	56.7461	28
24	142	162	119	63	257	472	1049	753	928	1016	149	709	287	358	564	222	731	212	265	512	762	232	829	171	229	352	347	231					432.964	56.1193	28
26	150	146	144	73	272	496	1037	782	946	1016	166	780	310	356	528	201	690	232	273	610	765	221	833	184	237	396	298	219					441.464	56.4971	28
28	160	142	133	80	256	480	1041	757	838	931	175	726	324	356	561	210	710	221	239	568	769	216	837	175	279	368	344	243					433.536	53.5711	28
30	151	171	131	61	249	510	992	702	892	984	179	787	330	365	620	228	704	205	261	566	749	235	814	212	263	366	317	229					438.321	53.8486	28
DBN-/-
minutes	cell1	cell2	cell3	cell4	cell5	cell6	cell7	cell8	cell9	cell10	cell11	cell12	cell13	cell14	cell15	cell16	cell17	cell18	cell19	cell20	cell21	cell22	cell23	cell24	cell25	cell26	cell27	cell28	cell29	cell30	cell31	cell32	KO
2	48	27	95	63	29	92	102	415	87	106	232	95	61	123	14	46	72	41	49	37	252	214	56	382	83	19	147	31	147	175	193	53	112.062	17.391	32
4	68	25	79	57	35	98	67	360	54	82	199	106	116	155	7	46	72	31	46	28	281	241	65	213	86	13	124	28	142	173	188	38	103.844	14.9257	32
6	52	33	83	65	25	84	73	408	43	98	191	116	121	153	10	45	76	42	51	19	287	229	58	220	73	10	141	29	137	166	194	29	105.031	15.9056	32
8	49	25	86	58	36	77	82	497	62	87	199	110	121	124	10	49	79	33	55	25	303	208	57	236	62	9	147	41	140	146	173	36	106.938	17.6431	32
10	55	34	81	60	38	88	88	442	49	72	224	111	134	134	9	42	78	40	54	19	262	225	60	214	75	13	129	30	122	163	177	31	104.781	16.1847	32
12	54	29	81	66	38	66	80	440	43	77	220	106	124	164	8	50	79	41	49	17	284	212	60	213	57	9	121	22	127	155	165	28	102.656	16.415	32
14	63	39	75	72	37	69	79	433	64	75	214	125	124	123	6	54	71	36	61	24	282	215	61	191	58	16	139	31	129	152	177	35	104.062	15.78	32
16	59	41	75	72	34	68	76	447	52	81	235	109	72	142	12	43	79	34	55	23	289	212	46	198	74	18	157	33	152	164	197	30	105.594	16.687	32
18	61	49	74	67	31	69	91	449	75	120	234	99	81	155	7	48	80	43	61	31	274	265	60	227	91	14	171	31	156	182	216	51	114.469	17.0587	32
20	56	37	65	88	34	66	91	440	89	118	231	111	93	133	8	38	82	31	38	31	280	231	57	228	62	20	130	30	147	168	178	55	108.312	16.4212	32
22	53	53	77	76	44	70	105	457	71	125	257	104	94	137	10	41	79	37	47	26	250	254	58	219	54	19	135	33	159	169	162	46	110.031	16.7151	32
24	49	47	64	78	36	66	94	431	61	127	253	100	84	147	10	41	83	39	53	24	260	238	59	237	55	14	138	26	156	189	190	48	109.281	16.628	32
26	41	61	49	83	39	57	89	472	57	138	223	98	92	156	9	40	94	35	46	29	247	249	59	207	80	17	146	34	155	160	189	42	109.156	16.9088	32
28	58	59	62	101	36	81	76	428	78	115	246	126	87	133	9	49	84	35	52	23	255	258	51	212	75	14	133	30	158	188	196	40	110.875	16.287	32
30	45	55	68	101	34	69	79	377	67	106	212	117	99	173	10	50	79	44	44	30	243	237	59	208	76	12	116	28	157	176	180	41	106	14.6924	32
Statistics
Beforer injury
Repeated Measurements ANOVA							Mulitple comparisons
Table Analyzed	Two-way ANOVA with RM by columns						Compare each cell mean with the other cell mean in that row
Two-way RM ANOVA	Matching: Stacked						Number of families	1
Alpha	0.05						Number of comparisons per family	15
							Alpha	0.05
Source of Variation	% of total variation	P value	P value summary	Significant?
Interaction	0.142	0.4131	ns	No			Sidak's multiple comparisons test	Mean Diff,	95,00% CI of diff,	Significant?	Summary	Adjusted P Value
Time	0.05799	0.9658	ns	No
Column Factor	1.137	0.6599	ns	No			WT - DBN-/-
Subjects (matching)	96.35	<0,0001	****	Yes			Row 1	63.06	-141,1 to 267,2	No	ns	0.9988
							Row 2	29.82	-174,4 to 234	No	ns	>0,9999
ANOVA table	SS	DF	MS	F (DFn, DFd)	P value		Row 3	24.4	-179,8 to 228,6	No	ns	>0,9999
Interaction	8297	14	592.6	F (14, 238) = 1,041	P=0,4131		Row 4	31.4	-172,8 to 235,6	No	ns	>0,9999
Time	3389	14	242	F (14, 238) = 0,4253	P=0,9658		Row 5	27.98	-176,2 to 232,2	No	ns	>0,9999
Column Factor	66418	1	66418	F (1, 17) = 0,2006	P=0,6599		Row 6	25.2	-179 to 229,4	No	ns	>0,9999
Subjects (matching)	5629739	17	331161	F (17, 238) = 581,9	P<0,0001		Row 7	30.07	-174,1 to 234,3	No	ns	>0,9999
Residual	135456	238	569.1				Row 8	44.16	-160 to 248,3	No	ns	>0,9999
							Row 9	31.79	-172,4 to 236	No	ns	>0,9999
Number of missing values	0						Row 10	21.19	-183 to 225,4	No	ns	>0,9999
							Row 11	22.64	-181,5 to 226,8	No	ns	>0,9999
							Row 12	23.47	-180,7 to 227,7	No	ns	>0,9999
							Row 13	33.74	-170,4 to 237,9	No	ns	>0,9999
							Row 14	15.96	-188,2 to 220,1	No	ns	>0,9999
							Row 15	33.74	-170,4 to 237,9	No	ns	>0,9999
							Test details	Mean 1	Mean 2	Mean Diff,	SE of diff,	N1	N2	t	DF
							WT - DBN-/-
							Row 1	171.6	108.5	63.06	69.09	9	10	0.9127	255
							Row 2	154.2	124.4	29.82	69.09	9	10	0.4317	255
							Row 3	150	125.6	24.4	69.09	9	10	0.3532	255
							Row 4	154	122.6	31.4	69.09	9	10	0.4545	255
							Row 5	148.8	120.8	27.98	69.09	9	10	0.405	255
							Row 6	146	120.8	25.2	69.09	9	10	0.3648	255
							Row 7	142.7	112.6	30.07	69.09	9	10	0.4352	255
							Row 8	165.6	121.4	44.16	69.09	9	10	0.6391	255
							Row 9	154.9	123.1	31.79	69.09	9	10	0.4601	255
							Row 10	146.9	125.7	21.19	69.09	9	10	0.3067	255
							Row 11	148.4	125.8	22.64	69.09	9	10	0.3278	255
							Row 12	147.7	124.2	23.47	69.09	9	10	0.3397	255
							Row 13	156.4	122.7	33.74	69.09	9	10	0.4884	255
							Row 14	144.6	128.6	15.96	69.09	9	10	0.231	255
							Row 15	152.4	118.7	33.74	69.09	9	10	0.4884	255
After injury
Repeated measurements ANOVA							Multiple comparisons
Table Analyzed	anova tub nr						Compare each cell mean with the other cell mean in that row
Two-way RM ANOVA	Matching: Stacked						Number of families	1
Alpha	0.05						Number of comparisons per family	15
							Alpha	0.05
Source of Variation	% of total variation	P value	P value summary	Significant?
Interaction	0.04746	4.39832e-07	****	Yes			Bonferroni's multiple comparisons test	Mean Diff,	95,00% CI of diff,	Significant?	Summary	Adjusted P Value
Time	0.01836	0.0707591	ns	No
Column Factor	37.83	1.49717e-07	****	Yes			DBN-/- - WT
Subjects (matching)	61.45	<0,000000000001	****	Yes			Row 1	-310.4	-472,3 to -148,4	Yes	****	3.41871e-07
							Row 2	-336.5	-498,5 to -174,6	Yes	****	2.1531e-08
ANOVA table	SS	DF	MS	F (DFn, DFd)	P value		Row 3	-339	-500,9 to -177	Yes	****	1.6513e-08
Interaction	30049	14	2146	F (14, 812) = 4,164	P=0,000000439832		Row 4	-331	-493 to -169,1	Yes	****	3.9208e-08
Time	11621	14	830.1	F (14, 812) = 1,61	P=0,070759060217		Row 5	-338.5	-500,4 to -176,6	Yes	****	1.7378e-08
Column Factor	23947693	1	23947693	F (1, 58) = 35,7	P=0,000000149717		Row 6	-339.9	-501,8 to -178	Yes	****	1.4879e-08
Subjects (matching)	38902616	58	670735	F (58, 812) = 1301	P<0,000000000001		Row 7	-342.7	-504,6 to -180,8	Yes	****	1.0948e-08
Residual	418587	812	515.5				Row 8	-316.1	-478 to -154,2	Yes	****	1.89338e-07
							Row 9	-304.4	-466,3 to -142,5	Yes	****	6.25271e-07
Number of missing values	0						Row 10	-312.8	-474,8 to -150,9	Yes	****	2.65748e-07
							Row 11	-322.2	-484,1 to -160,3	Yes	****	1.00183e-07
							Row 12	-323.7	-485,6 to -161,8	Yes	****	8.5847e-08
							Row 13	-332.3	-494,2 to -170,4	Yes	****	3.4144e-08
							Row 14	-322.7	-484,6 to -160,7	Yes	****	9.5626e-08
							Row 15	-332.3	-494,2 to -170,4	Yes	****	3.4095e-08
							Test details	Mean 1	Mean 2	Mean Diff,	SE of diff,	N1	N2	t	DF
							DBN-/- - WT
							Row 1	112.1	422.4	-310.4	55.01	32	28	5.642	870
							Row 2	103.8	440.4	-336.5	55.01	32	28	6.117	870
							Row 3	105	444	-339	55.01	32	28	6.161	870
							Row 4	106.9	438	-331	55.01	32	28	6.017	870
							Row 5	104.8	443.3	-338.5	55.01	32	28	6.153	870
							Row 6	102.7	442.6	-339.9	55.01	32	28	6.179	870
							Row 7	104.1	446.8	-342.7	55.01	32	28	6.229	870
							Row 8	105.6	421.7	-316.1	55.01	32	28	5.746	870
							Row 9	114.5	418.9	-304.4	55.01	32	28	5.533	870
							Row 10	108.3	421.1	-312.8	55.01	32	28	5.686	870
							Row 11	110	432.3	-322.2	55.01	32	28	5.857	870
							Row 12	109.3	433	-323.7	55.01	32	28	5.884	870
							Row 13	109.2	441.5	-332.3	55.01	32	28	6.04	870
							Row 14	110.9	433.5	-322.7	55.01	32	28	5.865	870
							Row 15	106	438.3	-332.3	55.01	32	28	6.041	870

## Sheet: fig4a
Figure 4a
Data			Statistics
# Rab8 tubules			Table Analyzed	cells mRuby-Rab8 tubule number
DBN-/- + YFP	DBN-/- + DBN-YFP
54	351		Column B	DBN-/- + DBN-YFP
79	477		vs.	vs,
37	992		Column A	DBN-/- + YFP
127	550
111	210		Unpaired t test with Welch's correction
82	126		P value	2.4907e-11
49	248		P value summary	****
111	249		Significantly different (P < 0.05)?	Yes
66	338		One- or two-tailed P value?	Two-tailed
165	207		Welch-corrected t, df	t=7,9651554 df=68,193058
34	705
46	198		How big is the difference?
259	141		Mean ± SEM of column A	91,246154 ± 9,511785, n=65
82	215		Mean ± SEM of column B	438,34921 ± 42,526942, n=63
24	155		Difference between means	347,10305 ± 43,577687
63	417		95% confidence interval	260,14959 to 434,05652
229	716		R squared (eta squared)	0.48196
39	359
53	381		F test to compare variances
36	526		F, DFn, Dfd	19,374542, 62, 64
30	571		P value	<0,000000000000001
28	679		P value summary	****
148	421		Significantly different (P < 0.05)?	Yes
49	1644
134	113
33	261
40	455
11	524
28	457
32	60
90	70
35	471
46	161
24	217
303	398
108	191
50	54
398	171
77	818
76	658
56	212
93	150
68	170
263	401
121	352
85	385
64	640
47	262
52	389
27	1625
92	820
255	246
63	297
69	984
64	561
111	424
80	313
84	469
74	730
33	158
71	1401
37	570
239	102
95
202

[truncated: 14 more sheets: fig4b, fig5c, fig5d, fig5e, fig6b, supp_fig2b, supp_fig4a, supp_fig4b, supp_fig4c, Tabelle1, Tabelle2, supp_fig5a, supp_fig5b, supp_fig6c]
